# Supplementary material for: The Gas- and Condensed-Phase Efficacy of Functionalized Phosphorus Flame Retardants for Cotton Fabric: Phenyl vs. Phenoxy Groups
Source: Polymers (Basel). 2025 Mar 28;17(7):924. doi: 10.3390/polym17070924 (PMC11990989; doi:10.3390/polym17070924)
Supplement: Supplementary file 1 [file polymers-17-00924-s001.zip]

Archive with 1 entries (1 files):
- polymers-3561898-supplementary.pdf
